# Supplementary material for: Refining Postoperative Intensive Care Triage After Anatomical Lung Resection: A Retrospective Cohort Study of Perioperative Reassessment
Source: J Clin Med. 2026 Jun 28;15(13):5043. doi: 10.3390/jcm15135043 (PMC13362921; doi:10.3390/jcm15135043)
Supplement: Supplementary file 1 [file jcm-15-05043-s001.zip]

Archive with 2 entries (2 files):
- Supplementary Tables.pdf
- Supplementary_File_S1_Statistical_Code.py
