# Supplementary material for: Refining Postoperative Intensive Care Triage After Anatomical Lung Resection: A Retrospective Cohort Study of Perioperative Reassessment
Source: J Clin Med. 2026 Jun 28;15(13):5043. doi: 10.3390/jcm15135043 (PMC13362921; doi:10.3390/jcm15135043)
Supplement: Supplementary file 1 [file jcm-15-05043-s001.zip › Supplementary_File_S1_Statistical_Code.py]

# ============================================================
# Supplementary File S1
# Statistical Code for:
# Refining Postoperative Intensive Care Triage After Anatomical Lung Resection
# ============================================================
# This script reproduces the main statistical analyses:
# - Data preparation
# - Primary outcome definition
# - Postoperative triage pathway subgroup variable
# - Descriptive subgroup table
# - Univariable logistic regression
# - Primary multivariable logistic regression
# - ROC/AUC analysis
# - Bootstrap confidence intervals
# - Paired bootstrap AUC comparison
# - Calibration, Brier score, and Hosmer-Lemeshow test
# - Bootstrap internal validation
# - Decision curve analysis
# - Exploratory perioperative ICU triage score analysis
#
# Fixed random seed = 42 was used for bootstrap procedures.
# ============================================================

import pandas as pd
import numpy as np
import scipy.stats as stats
import statsmodels.api as sm
import matplotlib.pyplot as plt

from scipy.stats import chi2, chi2_contingency, kruskal
from sklearn.metrics import (
    roc_auc_score,
    roc_curve,
    confusion_matrix,
    brier_score_loss
)

import warnings
warnings.filterwarnings("ignore")

# ============================================================
# 1. Load data
# ============================================================

# The dataset should be a patient-level Excel file.
# Each row should represent one patient.
# Direct patient identifiers should be removed before sharing the dataset.

filename = "analysis_dataset.xlsx"  # replace with local file name if needed
df = pd.read_excel(filename, sheet_name=0)

df.columns = (
    df.columns
    .astype(str)
    .str.strip()
    .str.replace("\n", "_", regex=False)
    .str.replace(" ", "_", regex=False)
)

# ============================================================
# 2. Define primary outcome and triage pathway
# ============================================================

df["actual_icu_admission"] = df["Kritik_Bakim"].astype(int)

df["direct_icu_admission"] = np.where(
    df["Ilk_Birim1Uyanma2YB3Servis"] == 2,
    1,
    0
)

df["pacu_to_icu_transfer"] = np.where(
    (df["Ilk_Birim1Uyanma2YB3Servis"] == 1) &
    (df["actual_icu_admission"] == 1),
    1,
    0
)

conditions = [
    df["actual_icu_admission"] == 0,
    df["direct_icu_admission"] == 1,
    df["pacu_to_icu_transfer"] == 1
]

choices = [
    "No ICU admission",
    "Direct ICU admission",
    "PACU-to-ICU transfer"
]

df["triage_pathway"] = np.select(conditions, choices, default="Check")

print("Triage pathway counts:")
print(df["triage_pathway"].value_counts())

# ============================================================
# 3. Helper functions
# ============================================================

def format_p(p):
    if pd.isna(p):
        return "NA"
    if p < 0.001:
        return "<0.001"
    return f"{p:.3f}"

def median_iqr(series):
    series = pd.to_numeric(series, errors="coerce").dropna()
    if len(series) == 0:
        return "NA"
    med = np.median(series)
    q1 = np.percentile(series, 25)
    q3 = np.percentile(series, 75)
    return f"{med:.1f} [{q1:.1f}-{q3:.1f}]"

def n_percent_binary(series):
    series = pd.to_numeric(series, errors="coerce").dropna()
    if len(series) == 0:
        return "NA"
    n = int((series == 1).sum())
    total = int(len(series))
    pct = 100 * n / total if total > 0 else np.nan
    return f"{n} ({pct:.1f})"

def classification_metrics(y, scores, cutoff):
    y_pred = (scores >= cutoff).astype(int)
    tn, fp, fn, tp = confusion_matrix(y, y_pred).ravel()

    sensitivity = tp / (tp + fn) if (tp + fn) > 0 else np.nan
    specificity = tn / (tn + fp) if (tn + fp) > 0 else np.nan
    ppv = tp / (tp + fp) if (tp + fp) > 0 else np.nan
    npv = tn / (tn + fn) if (tn + fn) > 0 else np.nan
    accuracy = (tp + tn) / (tp + tn + fp + fn)

    return sensitivity, specificity, ppv, npv, accuracy, tp, fp, tn, fn

def bootstrap_auc_ci(y, scores, n_bootstrap=5000, seed=42):
    rng = np.random.default_rng(seed)
    y = np.array(y)
    scores = np.array(scores)

    aucs = []
    n = len(y)

    for i in range(n_bootstrap):
        idx = rng.integers(0, n, n)
        if len(np.unique(y[idx])) < 2:
            continue
        aucs.append(roc_auc_score(y[idx], scores[idx]))

    lower = np.percentile(aucs, 2.5)
    upper = np.percentile(aucs, 97.5)

    return lower, upper, len(aucs)

def get_youden_cutoff(y, scores):
    fpr, tpr, thresholds = roc_curve(y, scores)
    youden = tpr - fpr
    best_index = np.argmax(youden)
    return thresholds[best_index]

# ============================================================
# 4. Descriptive subgroup table
# ============================================================

group_col = "triage_pathway"

group_order = [
    "No ICU admission",
    "Direct ICU admission",
    "PACU-to-ICU transfer"
]

continuous_vars = {
    "Age, years": "Yas",
    "Body mass index, kg/m2": "bmı",
    "Smoking exposure, pack-years": "Paket_Yil",
    "FEV1, % predicted": "FEV1_percent",
    "FVC, % predicted": "FVC_percent",
    "FEV1/FVC, %": "FEV1/FVC",
    "ASA physical status": "ASA14",
    "ECOG performance status": "ECOG04",
    "Preoperative SpO2, %": "sat",
    "Modified Frailty Index-11": "mFI11",
    "Charlson Comorbidity Index": "CCI",
    "Operative duration, min": "Ameliyat_Suresi_dk",
    "Estimated blood loss, mL": "Kan_Kaybi_ml"
}

binary_vars = {
    "Male sex": "Cinsiyet0Kadın1Erkek",
    "Hypertension": "HT",
    "Diabetes mellitus": "DM",
    "COPD": "KOAH",
    "Coronary artery disease": "KAH",
    "Pre-existing arrhythmia": "aritmi",
    "Heart failure": "Kalp_Yetmezligi",
    "Intraoperative complication": "Intraop_Komplikasyon0Yok1Var",
    "Vasopressor requirement": "Vazopressor",
    "Invasive monitoring": "Invaziv_Monitorizasyon"
}

def p_continuous(var):
    arrays = []
    for g in group_order:
        arr = pd.to_numeric(df.loc[df[group_col] == g, var], errors="coerce").dropna()
        arrays.append(arr)
    if any(len(a) == 0 for a in arrays):
        return np.nan
    return kruskal(*arrays).pvalue

def p_categorical(var):
    tab = pd.crosstab(df[group_col], df[var])
    tab = tab.reindex(group_order).fillna(0)
    try:
        chi2_stat, p, dof, expected = chi2_contingency(tab)
        return p
    except Exception:
        return np.nan

rows = []

for label, var in continuous_vars.items():
    if var in df.columns:
        row = {"Variable": label}
        for g in group_order:
            row[g] = median_iqr(df.loc[df[group_col] == g, var])
        row["p value"] = format_p(p_continuous(var))
        rows.append(row)

for label, var in binary_vars.items():
    if var in df.columns:
        row = {"Variable": label}
        for g in group_order:
            row[g] = n_percent_binary(df.loc[df[group_col] == g, var])
        row["p value"] = format_p(p_categorical(var))
        rows.append(row)

subgroup_table = pd.DataFrame(rows)
subgroup_table.to_excel("Table_X_Subgroup_Comparison.xlsx", index=False)

# ============================================================
# 5. Univariable logistic regression
# ============================================================

y_col = "actual_icu_admission"

univariable_vars = {
    "Age, per year": "Yas",
    "Body mass index, per kg/m2": "bmı",
    "Smoking exposure, per pack-year": "Paket_Yil",
    "Male sex": "Cinsiyet0Kadın1Erkek",
    "FEV1, per % predicted": "FEV1_percent",
    "FVC, per % predicted": "FVC_percent",
    "FEV1/FVC, per %": "FEV1/FVC",
    "Preoperative SpO2, per %": "sat",
    "C-reactive protein, per mg/L": "crp",
    "ASA physical status, per class": "ASA14",
    "ECOG performance status, per point": "ECOG04",
    "Charlson Comorbidity Index, per point": "CCI",
    "Modified Frailty Index-11, per point": "mFI11",
    "Hypertension": "HT",
    "Diabetes mellitus": "DM",
    "COPD": "KOAH",
    "Coronary artery disease": "KAH",
    "Pre-existing arrhythmia": "aritmi",
    "Valvular heart disease": "kapak",
    "Previous coronary angioplasty/stent": "anjıyostent",
    "Previous cerebrovascular event": "cvo",
    "Heart failure": "Kalp_Yetmezligi",
    "Cardiology consultation": "Kardiyoloji_Konsult0Yok1Var",
    "Operative duration, per minute": "Ameliyat_Suresi_dk",
    "Estimated blood loss, per mL": "Kan_Kaybi_ml",
    "Intraoperative complication": "Intraop_Komplikasyon0Yok1Var"
}

def run_univariable_logistic(df, y_col, x_col):
    data = df[[y_col, x_col]].copy()
    data[y_col] = pd.to_numeric(data[y_col], errors="coerce")
    data[x_col] = pd.to_numeric(data[x_col], errors="coerce")
    data = data.dropna()

    y = data[y_col]
    X = sm.add_constant(data[x_col])

    try:
        model = sm.Logit(y, X).fit(disp=False)
        coef = model.params[x_col]
        se = model.bse[x_col]
        p = model.pvalues[x_col]

        OR = np.exp(coef)
        CI_low = np.exp(coef - 1.96 * se)
        CI_high = np.exp(coef + 1.96 * se)

        return OR, CI_low, CI_high, p, len(data), "OK"

    except Exception as e:
        return np.nan, np.nan, np.nan, np.nan, len(data), str(e)

rows = []

for label, var in univariable_vars.items():
    OR, CI_low, CI_high, p, n, status = run_univariable_logistic(df, y_col, var)

    rows.append({
        "Variable": label,
        "Column": var,
        "Unadjusted OR": OR,
        "95% CI lower": CI_low,
        "95% CI upper": CI_high,
        "p value": p,
        "n": n,
        "Status": status
    })

univ_table = pd.DataFrame(rows)
univ_table.to_excel("Table_3_Univariable_Logistic_Regression.xlsx", index=False)

# ============================================================
# 6. Primary multivariable logistic regression
# ============================================================

primary_predictors = {
    "Operative duration, per minute": "Ameliyat_Suresi_dk",
    "Intraoperative complication": "Intraop_Komplikasyon0Yok1Var",
    "COPD": "KOAH",
    "Pre-existing arrhythmia": "aritmi"
}

model_cols = [y_col] + list(primary_predictors.values())
model_data = df[model_cols].copy()

for col in model_cols:
    model_data[col] = pd.to_numeric(model_data[col], errors="coerce")

model_data = model_data.dropna()

y = model_data[y_col]
X = sm.add_constant(model_data[list(primary_predictors.values())])

primary_model = sm.Logit(y, X).fit(disp=False)

rows = []

for label, var in primary_predictors.items():
    coef = primary_model.params[var]
    se = primary_model.bse[var]
    p = primary_model.pvalues[var]

    OR = np.exp(coef)
    CI_low = np.exp(coef - 1.96 * se)
    CI_high = np.exp(coef + 1.96 * se)

    rows.append({
        "Variable": label,
        "Adjusted OR": OR,
        "95% CI lower": CI_low,
        "95% CI upper": CI_high,
        "p value": p
    })

primary_multivariable_table = pd.DataFrame(rows)
primary_multivariable_table.to_excel("Table_4_Primary_Multivariable_Model.xlsx", index=False)

# ============================================================
# 7. ROC/AUC analysis
# ============================================================

y_true = df[y_col].astype(int).values

primary_vars = [
    "Ameliyat_Suresi_dk",
    "Intraop_Komplikasyon0Yok1Var",
    "KOAH",
    "aritmi"
]

preop_vars = [
    "KOAH",
    "aritmi",
    "FVC_percent",
    "ASA14",
    "CCI"
]

# Primary model predictions
primary_data = df[[y_col] + primary_vars].copy()
for col in [y_col] + primary_vars:
    primary_data[col] = pd.to_numeric(primary_data[col], errors="coerce")
primary_data = primary_data.dropna()

primary_model = sm.Logit(
    primary_data[y_col].astype(int),
    sm.add_constant(primary_data[primary_vars])
).fit(disp=False)

df["primary_model_pred"] = primary_model.predict(sm.add_constant(df[primary_vars]))

# Preoperative-only model predictions
preop_data = df[[y_col] + preop_vars].copy()
for col in [y_col] + preop_vars:
    preop_data[col] = pd.to_numeric(preop_data[col], errors="coerce")
preop_data = preop_data.dropna()

preop_model = sm.Logit(
    preop_data[y_col].astype(int),
    sm.add_constant(preop_data[preop_vars])
).fit(disp=False)

df["preop_model_pred"] = preop_model.predict(sm.add_constant(df[preop_vars]))

# Exploratory score
df["exploratory_score"] = (
    (df["Ameliyat_Suresi_dk"] >= 180).astype(int) * 1
    + df["Intraop_Komplikasyon0Yok1Var"].astype(int) * 2
    + df["KOAH"].astype(int) * 1
    + df["aritmi"].astype(int) * 1
)

def evaluate_model(name, y, scores, fixed_cutoff=None):
    auc = roc_auc_score(y, scores)
    ci_low, ci_high, n_success = bootstrap_auc_ci(y, scores, n_bootstrap=5000, seed=42)

    if fixed_cutoff is None:
        cutoff = get_youden_cutoff(y, scores)
    else:
        cutoff = fixed_cutoff

    sensitivity, specificity, ppv, npv, accuracy, tp, fp, tn, fn = classification_metrics(
        y, scores, cutoff
    )

    return {
        "Approach": name,
        "AUC": auc,
        "95% CI lower": ci_low,
        "95% CI upper": ci_high,
        "Cutoff": cutoff,
        "Sensitivity": sensitivity,
        "Specificity": specificity,
        "PPV": ppv,
        "NPV": npv,
        "Accuracy": accuracy,
        "TP": tp,
        "FP": fp,
        "TN": tn,
        "FN": fn,
        "Successful bootstrap samples": n_success
    }

performance_results = []

performance_results.append(
    evaluate_model(
        "Preoperative-only model",
        y_true,
        df["preop_model_pred"].values
    )
)

performance_results.append(
    evaluate_model(
        "Exploratory perioperative triage score",
        y_true,
        df["exploratory_score"].values,
        fixed_cutoff=2
    )
)

performance_results.append(
    evaluate_model(
        "Primary perioperative model",
        y_true,
        df["primary_model_pred"].values
    )
)

performance_table = pd.DataFrame(performance_results)
performance_table.to_excel("Table_5A_ROC_AUC_Classification_Performance.xlsx", index=False)

# ============================================================
# 8. Paired bootstrap AUC comparison
# ============================================================

def paired_bootstrap_auc_difference(y, score_a, score_b, n_bootstrap=5000, seed=42):
    rng = np.random.default_rng(seed)

    y = np.array(y)
    score_a = np.array(score_a)
    score_b = np.array(score_b)

    observed_diff = roc_auc_score(y, score_a) - roc_auc_score(y, score_b)

    diffs = []
    n = len(y)

    for i in range(n_bootstrap):
        idx = rng.integers(0, n, n)

        if len(np.unique(y[idx])) < 2:
            continue

        auc_a = roc_auc_score(y[idx], score_a[idx])
        auc_b = roc_auc_score(y[idx], score_b[idx])

        diffs.append(auc_a - auc_b)

    diffs = np.array(diffs)

    ci_low = np.percentile(diffs, 2.5)
    ci_high = np.percentile(diffs, 97.5)

    p_value = 2 * min(
        np.mean(diffs <= 0),
        np.mean(diffs >= 0)
    )
    p_value = min(p_value, 1.0)

    return observed_diff, ci_low, ci_high, p_value, len(diffs)

scores = {
    "Primary model": df["primary_model_pred"].values,
    "Preoperative-only model": df["preop_model_pred"].values,
    "Exploratory score": df["exploratory_score"].values
}

comparisons = [
    ("Primary model vs preoperative-only model", "Primary model", "Preoperative-only model"),
    ("Primary model vs exploratory score", "Primary model", "Exploratory score"),
    ("Exploratory score vs preoperative-only model", "Exploratory score", "Preoperative-only model")
]

rows = []

for label, a, b in comparisons:
    diff, ci_low, ci_high, p, n_success = paired_bootstrap_auc_difference(
        y_true,
        scores[a],
        scores[b],
        n_bootstrap=5000,
        seed=42
    )

    rows.append({
        "Comparison": label,
        "AUC difference": diff,
        "95% CI lower": ci_low,
        "95% CI upper": ci_high,
        "p value": p,
        "Successful bootstrap samples": n_success
    })

auc_comparison_table = pd.DataFrame(rows)
auc_comparison_table.to_excel("Table_5B_Paired_Bootstrap_AUC_Comparison.xlsx", index=False)

# ============================================================
# 9. Calibration, Brier score, and Hosmer-Lemeshow test
# ============================================================

calib_data = pd.DataFrame({
    "y_true": pd.to_numeric(df["actual_icu_admission"], errors="coerce"),
    "y_prob": pd.to_numeric(df["primary_model_pred"], errors="coerce")
}).dropna()

calib_data["y_true"] = calib_data["y_true"].astype(int)
calib_data = calib_data.sort_values("y_prob").reset_index(drop=True)

y_calib = calib_data["y_true"].values
pred_calib = calib_data["y_prob"].values

brier = brier_score_loss(y_calib, pred_calib)

g = 10
indices = np.array_split(np.arange(len(calib_data)), g)

rows = []

for group_number, idx in enumerate(indices, start=1):
    temp = calib_data.iloc[idx]

    n_i = len(temp)
    observed_i = temp["y_true"].sum()
    expected_i = temp["y_prob"].sum()
    mean_pred_i = temp["y_prob"].mean()

    observed_non_i = n_i - observed_i
    expected_non_i = n_i - expected_i

    rows.append({
        "group": group_number,
        "n": n_i,
        "observed": observed_i,
        "expected": expected_i,
        "mean_pred": mean_pred_i,
        "observed_non_events": observed_non_i,
        "expected_non_events": expected_non_i
    })

hl_table = pd.DataFrame(rows)

eps = 1e-10

hl_stat = np.sum(
    ((hl_table["observed"] - hl_table["expected"]) ** 2) /
    (hl_table["expected"] + eps)
    +
    ((hl_table["observed_non_events"] - hl_table["expected_non_events"]) ** 2) /
    (hl_table["expected_non_events"] + eps)
)

hl_df = g - 2
hl_p = 1 - chi2.cdf(hl_stat, hl_df)

calibration_summary = pd.DataFrame({
    "Metric": [
        "Brier score",
        "Hosmer-Lemeshow chi-square",
        "Hosmer-Lemeshow df",
        "Hosmer-Lemeshow p value"
    ],
    "Value": [
        brier,
        hl_stat,
        hl_df,
        hl_p
    ]
})

with pd.ExcelWriter("Calibration_Brier_Hosmer_Lemeshow.xlsx") as writer:
    calibration_summary.to_excel(writer, sheet_name="Summary", index=False)
    hl_table.to_excel(writer, sheet_name="Calibration_Table", index=False)

# Calibration plot
hl_table["observed_rate"] = hl_table["observed"] / hl_table["n"]

plt.figure(figsize=(6, 6))
plt.plot(hl_table["mean_pred"], hl_table["observed_rate"], marker="o", label="Primary perioperative model")
plt.plot([0, 1], [0, 1], linestyle="--", label="Perfect calibration")
plt.xlabel("Predicted probability of actual ICU admission")
plt.ylabel("Observed proportion of actual ICU admission")
plt.legend()
plt.grid(True, alpha=0.25)
plt.tight_layout()
plt.savefig("Figure_3_Calibration_Plot.png", dpi=300, bbox_inches="tight")
plt.close()

# ============================================================
# 10. Bootstrap internal validation
# ============================================================

boot_data = df[[y_col] + primary_vars].copy()

for col in [y_col] + primary_vars:
    boot_data[col] = pd.to_numeric(boot_data[col], errors="coerce")

boot_data = boot_data.dropna().reset_index(drop=True)

y_original = boot_data[y_col].astype(int).values
X_original_raw = boot_data[primary_vars]
X_original = sm.add_constant(X_original_raw)

original_model = sm.Logit(y_original, X_original).fit(disp=False)
original_pred = original_model.predict(X_original)
apparent_auc = roc_auc_score(y_original, original_pred)

n_bootstrap = 1000
seed = 42
rng = np.random.default_rng(seed)

optimisms = []
successful_refits = 0
failed_refits = 0
failure_messages = []

n = len(boot_data)

for i in range(n_bootstrap):
    idx = rng.integers(0, n, n)

    boot_sample = boot_data.iloc[idx].reset_index(drop=True)
    y_boot = boot_sample[y_col].astype(int).values

    if len(np.unique(y_boot)) < 2:
        failed_refits += 1
        failure_messages.append("single outcome class")
        continue

    X_boot_raw = boot_sample[primary_vars]
    X_boot = sm.add_constant(X_boot_raw)

    try:
        boot_model = sm.Logit(y_boot, X_boot).fit(disp=False, maxiter=100)

        boot_pred_boot = boot_model.predict(X_boot)
        auc_boot = roc_auc_score(y_boot, boot_pred_boot)

        boot_pred_original = boot_model.predict(X_original)
        auc_test = roc_auc_score(y_original, boot_pred_original)

        optimism = auc_boot - auc_test
        optimisms.append(optimism)
        successful_refits += 1

    except Exception as e:
        failed_refits += 1
        failure_messages.append(str(e))
        continue

optimisms = np.array(optimisms)
mean_optimism = np.mean(optimisms)
optimism_corrected_auc = apparent_auc - mean_optimism

failure_summary = pd.Series(failure_messages).value_counts().reset_index()
failure_summary.columns = ["Failure reason", "Count"]

internal_validation_summary = pd.DataFrame({
    "Metric": [
        "Original apparent AUC",
        "Requested bootstrap resamples",
        "Successful model refits",
        "Failed model refits",
        "Mean optimism",
        "Optimism-corrected AUC"
    ],
    "Value": [
        apparent_auc,
        n_bootstrap,
        successful_refits,
        failed_refits,
        mean_optimism,
        optimism_corrected_auc
    ]
})

with pd.ExcelWriter("Bootstrap_Internal_Validation_Primary_Model.xlsx") as writer:
    internal_validation_summary.to_excel(writer, sheet_name="Summary", index=False)
    pd.DataFrame({"Optimism": optimisms}).to_excel(writer, sheet_name="Optimism_Values", index=False)
    failure_summary.to_excel(writer, sheet_name="Failure_Summary", index=False)

# ============================================================
# 11. Decision curve analysis
# ============================================================

score_data = df[["actual_icu_admission", "exploratory_score"]].copy()
score_data["actual_icu_admission"] = pd.to_numeric(score_data["actual_icu_admission"], errors="coerce")
score_data["exploratory_score"] = pd.to_numeric(score_data["exploratory_score"], errors="coerce")
score_data = score_data.dropna()

score_y = score_data["actual_icu_admission"].astype(int)
score_X = sm.add_constant(score_data[["exploratory_score"]])

score_model = sm.Logit(score_y, score_X).fit(disp=False)
df["score_model_pred"] = score_model.predict(sm.add_constant(df[["exploratory_score"]]))

def net_benefit(y_true, predicted_prob, thresholds):
    y_true = np.array(y_true)
    predicted_prob = np.array(predicted_prob)
    n = len(y_true)

    nb_values = []

    for pt in thresholds:
        predicted_positive = predicted_prob >= pt

        tp = np.sum((predicted_positive == 1) & (y_true == 1))
        fp = np.sum((predicted_positive == 1) & (y_true == 0))

        nb = (tp / n) - (fp / n) * (pt / (1 - pt))
        nb_values.append(nb)

    return np.array(nb_values)

def net_benefit_treat_all(y_true, thresholds):
    y_true = np.array(y_true)
    prevalence = np.mean(y_true)

    nb_values = []

    for pt in thresholds:
        nb = prevalence - (1 - prevalence) * (pt / (1 - pt))
        nb_values.append(nb)

    return np.array(nb_values)

thresholds = np.arange(0.05, 0.61, 0.01)

nb_primary = net_benefit(y_true, df["primary_model_pred"].values, thresholds)
nb_preop = net_benefit(y_true, df["preop_model_pred"].values, thresholds)
nb_score = net_benefit(y_true, df["score_model_pred"].values, thresholds)
nb_all = net_benefit_treat_all(y_true, thresholds)
nb_none = np.zeros_like(thresholds)

dca_table = pd.DataFrame({
    "Threshold probability": thresholds,
    "Primary perioperative model": nb_primary,
    "Exploratory perioperative triage score": nb_score,
    "Preoperative-only model": nb_preop,
    "Treat all": nb_all,
    "Treat none": nb_none
})

dca_table.to_excel("Decision_Curve_Analysis_Table.xlsx", index=False)

plt.figure(figsize=(7, 5))
plt.plot(thresholds, nb_primary, label="Primary perioperative model", linewidth=2)
plt.plot(thresholds, nb_score, label="Exploratory perioperative triage score", linewidth=2)
plt.plot(thresholds, nb_preop, label="Preoperative-only model", linewidth=2)
plt.plot(thresholds, nb_all, label="Treat all", linewidth=1.8)
plt.plot(thresholds, nb_none, label="Treat none", linewidth=1.8)
plt.xlabel("Threshold probability")
plt.ylabel("Net benefit")
plt.xlim(0.05, 0.60)
plt.ylim(-0.06, 0.30)
plt.legend(frameon=True, loc="upper right")
plt.grid(True, alpha=0.25)
plt.tight_layout()
plt.savefig("Figure_4_Decision_Curve_Analysis.png", dpi=300, bbox_inches="tight")
plt.close()

# ============================================================
# 12. Exploratory score performance
# ============================================================

rows_6a = []

for s in sorted(df["exploratory_score"].dropna().unique()):
    temp = df[df["exploratory_score"] == s]
    total_n = len(temp)
    icu_n = int(temp["actual_icu_admission"].sum())
    icu_pct = 100 * icu_n / total_n if total_n > 0 else np.nan

    rows_6a.append({
        "Exploratory perioperative ICU triage score": int(s),
        "Total n": total_n,
        "Actual ICU admission, n": icu_n,
        "Actual ICU admission, %": icu_pct
    })

table_6a = pd.DataFrame(rows_6a)

def threshold_metrics(y_true, score_values, threshold):
    y_pred = (score_values >= threshold).astype(int)
    tn, fp, fn, tp = confusion_matrix(y_true, y_pred).ravel()

    sensitivity = tp / (tp + fn) if (tp + fn) > 0 else np.nan
    specificity = tn / (tn + fp) if (tn + fp) > 0 else np.nan
    ppv = tp / (tp + fp) if (tp + fp) > 0 else np.nan
    npv = tn / (tn + fn) if (tn + fn) > 0 else np.nan
    accuracy = (tp + tn) / (tp + tn + fp + fn)

    return sensitivity, specificity, ppv, npv, accuracy, tp, fp, tn, fn

rows_6b = []

score_values = df["exploratory_score"].astype(int).values

for threshold in [1, 2, 3, 4]:
    sensitivity, specificity, ppv, npv, accuracy, tp, fp, tn, fn = threshold_metrics(
        y_true,
        score_values,
        threshold
    )

    rows_6b.append({
        "Score threshold": f">={threshold}",
        "Sensitivity": sensitivity,
        "Specificity": specificity,
        "PPV": ppv,
        "NPV": npv,
        "Accuracy": accuracy,
        "TP": tp,
        "FP": fp,
        "TN": tn,
        "FN": fn
    })

table_6b = pd.DataFrame(rows_6b)

with pd.ExcelWriter("Table_6A_6B_Exploratory_Score_Performance.xlsx") as writer:
    table_6a.to_excel(writer, sheet_name="Table_6A_Score_Distribution", index=False)
    table_6b.to_excel(writer, sheet_name="Table_6B_Thresholds", index=False)

plt.figure(figsize=(7, 5))
plt.bar(
    table_6a["Exploratory perioperative ICU triage score"],
    table_6a["Actual ICU admission, %"]
)

for _, row in table_6a.iterrows():
    x = row["Exploratory perioperative ICU triage score"]
    y_val = row["Actual ICU admission, %"]
    label = f"{y_val:.1f}%\n({int(row['Actual ICU admission, n'])}/{int(row['Total n'])})"
    plt.text(x, y_val + 2, label, ha="center", va="bottom", fontsize=9)

plt.xlabel("Exploratory perioperative ICU triage score")
plt.ylabel("Actual postoperative ICU admission rate (%)")
plt.ylim(0, 110)
plt.xticks(table_6a["Exploratory perioperative ICU triage score"])
plt.grid(axis="y", alpha=0.25)
plt.tight_layout()
plt.savefig("Figure_5_Score_Category_ICU_Admission.png", dpi=300, bbox_inches="tight")
plt.close()

# ============================================================
# 13. Final key results summary
# ============================================================

summary_results = pd.DataFrame({
    "Item": [
        "Actual ICU admission",
        "No ICU admission",
        "Direct ICU admission",
        "PACU-to-ICU transfer",
        "Primary model AUC",
        "Preoperative-only model AUC",
        "Exploratory score AUC",
        "Brier score",
        "Hosmer-Lemeshow p value",
        "Bootstrap successful refits",
        "Bootstrap failed refits",
        "Mean optimism",
        "Optimism-corrected AUC"
    ],
    "Value": [
        int(df["actual_icu_admission"].sum()),
        int((df["actual_icu_admission"] == 0).sum()),
        int(df["direct_icu_admission"].sum()),
        int(df["pacu_to_icu_transfer"].sum()),
        float(performance_table.loc[performance_table["Approach"] == "Primary perioperative model", "AUC"].iloc[0]),
        float(performance_table.loc[performance_table["Approach"] == "Preoperative-only model", "AUC"].iloc[0]),
        float(performance_table.loc[performance_table["Approach"] == "Exploratory perioperative triage score", "AUC"].iloc[0]),
        float(brier),
        float(hl_p),
        int(successful_refits),
        int(failed_refits),
        float(mean_optimism),
        float(optimism_corrected_auc)
    ]
})

summary_results.to_excel("Final_Key_Statistical_Results_Summary.xlsx", index=False)

print("Analysis complete.")
print(summary_results)
